# Supplementary material for: The Relation between Plasma Nesfatin-1 Levels and Aggressive Behavior in Pit Bull Dogs
Source: Animals (Basel). 2024 Feb 16;14(4):632. doi: 10.3390/ani14040632 (PMC10886264; doi:10.3390/ani14040632)
Supplement: Supplementary file 1 [file animals-14-00632-s001.zip]

Archive with 1 entries (1 files):
- Aggression_Test.pdf
